# Supplementary material for: Ancient Mammalian and Plant DNA from Late Quaternary Stalagmite Layers at Solkota Cave, Georgia
Source: Sci Rep. 2019 Apr 29;9:6628. doi: 10.1038/s41598-019-43147-0 (PMC6488622; doi:10.1038/s41598-019-43147-0)
Supplement: Supplementary file 2 — SI Tables 2-4 revised [file 41598_2019_43147_MOESM2_ESM.xlsx]

## Sheet: Title Page
SUPPLEMENTARY MATERIAL
Ancient Mammalian and Plant DNA from Late Quaternary Stalagmite Layers at Solkota Cave, Georgia
M. C. Stahlschmidt1,2*, T. C. Collin3, D. M. Fernandes4,5, G. Bar-Oz6, A. Belfer-Cohen7, Z. Gao8, N. Jakeli9, Z. Matskevich10, T. Meshveliani9, J. K. Pritchard8,11,12, F. McDermott13, R. Pinhasi4*
1 Department of Human Evolution, Max-Planck-Institute for Evolutionary Anthropology, Leipzig, Germany.
2 School of Archaeology, University College Dublin, Dublin, Ireland.
3 School of Medicine, University College Dublin, Dublin, Ireland.
4 Department of Evolutionary Anthropology, University of Vienna, Vienna, Austria.
5 CIAS, Department of Life Sciences, University of Coimbra, Coimbra, Portugal.
6 Zinman Institute of Archaeology, University of Haifa, Haifa, Israel.
7 Institute of Archaeology, The Hebrew University of Jerusalem, Jerusalem, Israel.
8 Department of Genetics, Stanford University, Stanford, U.S.A.
9 Department of Prehistory, Georgian State Museum, Tbilisi, Georgia.
10 Israel Antiquities Authority, Jerusalem, Israel.
11 Departments of Biology, Stanford University, Stanford, U.S.A.
12 Howard Hughes Medical Institute, Stanford University, Stanford, U.S.A.
13 School of Earth Sciences, University College Dublin, Dublin, Ireland.
*corresponding authors: mareike_stahlschmidt@eva.mpg.de, ron.pinhasi@univie.ac.at

## Sheet: SI Table 2 Initial Genera
		SKK16-3		SKK16-5
Family	Genus	SKK1	SKK3	SKK4	SKK5	SKK6	SKK7	SKK8	SKK9	SKK10	SKK11	SKK12
Mammalia	Bos	X			X		X	X		X	X
	Canis	X					X			X	X	X
	Capra	X			X		X				X	X
	Capreolus		21.545	11.815	10.745	X	11.87	X	17.165	17.135	13.445	X
	Cervus	X					X				X
	Equus	X					X	X			X
	Panthera	X					X	X			X
	Rhinolophus	X			19.845	11.515	X	21.68	X	21.54	27.495	24.24
	Sus						X			X	X	X
	Ursus	48.785	X	X	X	X	52.755	X	X	29.18	X	40.44
Fish	Salmo								X			X
Plantae	Castanea	X	X	X	15.51	20	14.365	X	X	17.815	X	14.315
	Corylus	X		X	X		X	16.025	15.405	13.395	X	17.67
	Fragaria	X			X			X	X	X	X	X
	Linum			X	X	18.055	X		X	24.285	X	X

## Sheet: SI Table 3 Confirmed Genera
	Library identifier	Assigned reads	Species specific reads		Higher rank specific reads (up to Order)		Aligned unique reads (len>35bp, mq>25)		Average read length (bp)	5' C>T substitution (%)	3' G>A substitution (%)
		MEGAN	MEGAN		MEGAN		BWA		BWA	BWA	BWA
MEL1	B007	52495	Bos taurus		Cervidae	63	Bos taurus
			Canis lupus	549	Carnivora	39	Canis lupus	283	68	3.63	0
			Capra hirucs		Fagales	125	Capra hirucs
			Capreolus capreolus	11846			Capreolus capreolus	1514	58	2.34	2.43
			Cervus				Cervus
			Equus cabalus				Equus cabalus
			Homo sapiens (hg19)	15351			Homo sapiens (hg19)	12557	68	0.29	0.34
			Panthera pardus	624			Panthera pardus	245	66	2.04	1.82
			Rhinolophus sinicus	12875			Rhinolophus sinicus	9737	58	3.6	2.79
			Salmo salar				Salmo salar
			Sus scrofa				Sus scrofa
			Ursus maritimus	818			Ursus maritimus	321	57	3.33	2.27
			Castanea mollissima	2361			Castanea mollissima	608	64	3.43	1.73
			Corylus avellana	1876			Corylus avellana	1126	62	2.37	2.83
			Fragaria vesca				Fragaria vesca
			Linum usitassimum				Linum usitassimum
MEL2	B011	2427	Bos taurus		Cetartiodactyla	32	Bos taurus
			Canis lupus				Canis lupus
			Capra hirucs				Capra hirucs
			Capreolus capreolus				Capreolus capreolus
			Cervus				Cervus
			Equus cabalus				Equus cabalus
			Homo sapiens (hg19)	2033			Homo sapiens (hg19)	1251	62	1.62	0.4
			Panthera pardus	68			Panthera pardus	16	61	0	0
			Rhinolophus sinicus				Rhinolophus sinicus
			Salmo salar				Salmo salar
			Sus scrofa				Sus scrofa
			Ursus maritimus	40			Ursus maritimus	27	45	40	0
			Castanea mollissima				Castanea mollissima
			Corylus avellana				Corylus avellana
			Fragaria vesca				Fragaria vesca
			Linum usitassimum				Linum usitassimum
SKK1	B016	67571	Bos taurus		Cervidae	31	Bos taurus
			Canis lupus	956	Carnivora	103	Canis lupus	664	68	0.76	0
			Capra hirucs		Fagales	70	Capra hirucs
			Capreolus capreolus	14429			Capreolus capreolus	2992	63	3.75	2.58
			Cervus				Cervus
			Equus cabalus				Equus cabalus
			Homo sapiens (hg19)	38971			Homo sapiens (hg19)	31135	69	1.08	0.83
			Panthera pardus	1143			Panthera pardus	534	68	2.22	3
			Rhinolophus sinicus				Rhinolophus sinicus
			Salmo salar				Salmo salar
			Sus scrofa				Sus scrofa
			Ursus maritimus	3756			Ursus maritimus	2900	48	49.32	48.25
			Castanea mollissima	1795			Castanea mollissima	354	64	2.94	4.95
			Corylus avellana	1433			Corylus avellana	815	63	1.21	2.38
			Fragaria vesca				Fragaria vesca
			Linum usitassimum				Linum usitassimum
SKK3	B018	107805	Bos taurus		Cervidae	42	Bos taurus
			Canis lupus	1989	Carnivora	24	Canis lupus	1441	69	0.59	0
			Capra hirucs		Fagales	1011	Capra hirucs
			Capreolus capreolus	6920			Capreolus capreolus	577	64	21.71	21.38
			Cervus				Cervus
			Equus cabalus				Equus cabalus
			Homo sapiens (hg19)	88465			Homo sapiens (hg19)	68264	70	0.5	0.26
			Panthera pardus	2364			Panthera pardus	1133	70	1.19	0
			Rhinolophus sinicus				Rhinolophus sinicus
			Salmo salar				Salmo salar
			Sus scrofa				Sus scrofa
			Ursus maritimus				Ursus maritimus
			Castanea mollissima				Castanea mollissima
			Corylus avellana	1256			Corylus avellana	641	62	2.44	0.93
			Fragaria vesca				Fragaria vesca
			Linum usitassimum				Linum usitassimum
SKK4	B019	122212	Bos taurus		Cervidae	71	Bos taurus
			Canis lupus	1290	Carnivora	18	Canis lupus	772	69	0.48	0.56
			Capra hirucs		Fagales	1663	Capra hirucs
			Capreolus capreolus	69116			Capreolus capreolus	522	57	13.07	10.56
			Cervus				Cervus
			Equus cabalus				Equus cabalus
			Homo sapiens (hg19)	41669			Homo sapiens (hg19)	33069	71	0.39	0.24
			Panthera pardus	1277			Panthera pardus	614	70	0.9	0.78
			Rhinolophus sinicus				Rhinolophus sinicus
			Salmo salar				Salmo salar
			Sus scrofa				Sus scrofa
			Ursus maritimus				Ursus maritimus
			Castanea mollissima				Castanea mollissima
			Corylus avellana				Corylus avellana
			Fragaria vesca				Fragaria vesca
			Linum usitassimum				Linum usitassimum
SKK5	B021	52695	Bos taurus		Cervidae	22	Bos taurus
			Canis lupus	789	Carnivora	16	Canis lupus	494	68	0	0.19
			Capra hirucs		Fagales	34	Capra hirucs
			Capreolus capreolus	9609			Capreolus capreolus	489	62	10.18	11.31
			Cervus				Cervus
			Equus cabalus				Equus cabalus
			Homo sapiens (hg19)	34322			Homo sapiens (hg19)	26012	69	0.52	0.39
			Panthera pardus	1037			Panthera pardus	481	68	0	0
			Rhinolophus sinicus	666			Rhinolophus sinicus	352	64	28.21	11.48
			Salmo salar				Salmo salar
			Sus scrofa				Sus scrofa
			Ursus maritimus				Ursus maritimus
			Castanea mollissima	568			Castanea mollissima	96	58	18.52	12.5
			Corylus avellana	757			Corylus avellana	377	59	6.02	11.77
			Fragaria vesca				Fragaria vesca
			Linum usitassimum				Linum usitassimum
SKK6	B022	23691	Bos taurus		Bovidae	367	Bos taurus
			Canis lupus	360	Cervidae	9	Canis lupus	203	67	2.78	0
			Capra hirucs		Carnivora	11	Capra hirucs
			Capreolus capreolus	8845	Fagales	78	Capreolus capreolus	506	63	9.02	4.7
			Cervus				Cervus
			Equus cabalus				Equus cabalus
			Homo sapiens (hg19)	8994			Homo sapiens (hg19)	6920	68	0.51	0.21
			Panthera pardus	249			Panthera pardus	119	68	0	0
			Rhinolophus sinicus	326			Rhinolophus sinicus	85	58	12.5	10.53
			Salmo salar				Salmo salar
			Sus scrofa				Sus scrofa
			Ursus maritimus				Ursus maritimus
			Castanea mollissima	510			Castanea mollissima	81	56	15	25
			Corylus avellana				Corylus avellana
			Fragaria vesca				Fragaria vesca
			Linum usitassimum	341			Linum usitassimum	31	54	25	11.11
SKK7	B023	102268	Bos taurus		Cervidae	70	Bos taurus
			Canis lupus		Carnivora	748	Canis lupus
			Capra hirucs		Fagales	400	Capra hirucs
			Capreolus capreolus	71761			Capreolus capreolus	880	53	11.71	12.03
			Cervus				Cervus
			Equus cabalus				Equus cabalus
			Homo sapiens (hg19)	8262			Homo sapiens (hg19)	6759	67	0.47	0.52
			Panthera pardus				Panthera pardus
			Rhinolophus sinicus				Rhinolophus sinicus
			Salmo salar				Salmo salar
			Sus scrofa				Sus scrofa
			Ursus maritimus	10516			Ursus maritimus	8465	45	54.06	51.45
			Castanea mollissima	2279			Castanea mollissima	326	59	17.86	10.87
			Corylus avellana				Corylus avellana
			Fragaria vesca				Fragaria vesca
			Linum usitassimum				Linum usitassimum
SKK8	B024	33424	Bos taurus		Cervidae	62	Bos taurus
			Canis lupus	761	Carnivora	21	Canis lupus	381	68	0	0
			Capra hirucs		Fagales	21	Capra hirucs
			Capreolus capreolus	7488			Capreolus capreolus	517	59	15.18	6.67
			Cervus				Cervus
			Equus cabalus				Equus cabalus
			Homo sapiens (hg19)	17787			Homo sapiens (hg19)	14497	70	0.56	0.21
			Panthera pardus	647			Panthera pardus	205	70	0	2.7
			Rhinolophus sinicus	356			Rhinolophus sinicus	109	59	31.82	11.54
			Salmo salar	463			Salmo salar	18	47	0	0
			Sus scrofa				Sus scrofa
			Ursus maritimus				Ursus maritimus
			Castanea mollissima	706			Castanea mollissima	131	58	20	7.69
			Corylus avellana	384			Corylus avellana	122	53	15.38	16.67
			Fragaria vesca				Fragaria vesca
			Linum usitassimum	346			Linum usitassimum	27	55	40	0
SKK9	B027	79081	Bos taurus		Cervidae	42	Bos taurus
			Canis lupus	1131	Carnivora	26	Canis lupus	785	68	1.22	0
			Capra hirucs		Fagales	722	Capra hirucs
			Capreolus capreolus	6190			Capreolus capreolus	399	56	21.49	12.84
			Cervus elaphus				Cervus elaphus
			Equus cabalus				Equus cabalus
			Homo sapiens (hg19)	63350			Homo sapiens (hg19)	52195	71	0.39	0.25
			Panthera pardus	1579			Panthera pardus	723	71	2.99	0
			Rhinolophus sinicus				Rhinolophus sinicus
			Salmo salar				Salmo salar
			Sus scrofa				Sus scrofa
			Ursus maritimus				Ursus maritimus
			Castanea mollissima				Castanea mollissima
			Corylus avellana	852			Corylus avellana	388	54	12.5	18.31
			Fragaria vesca				Fragaria vesca
			Linum usitassimum				Linum usitassimum
SKK10	B028	13849	Bos taurus		Cervidae	52	Bos taurus
			Canis lupus	337	Carnivora	12	Canis lupus	135	68	0	0
			Capra hirucs		Fagales	18	Capra hirucs
			Capreolus capreolus	3822			Capreolus capreolus	302	51	16.88	17.39
			Cervus				Cervus
			Equus cabalus				Equus cabalus
			Homo sapiens (hg19)	5052			Homo sapiens (hg19)	4165	70	0.4	0.57
			Panthera pardus	305			Panthera pardus	84	69	0	0
			Rhinolophus sinicus	222			Rhinolophus sinicus	34	52	23.08	20
			Salmo salar	312			Salmo salar	10	38	0	0
			Sus scrofa				Sus scrofa
			Ursus maritimus	285			Ursus maritimus	125	48	28.95	29.41
			Castanea mollissima	581			Castanea mollissima	98	58	20	15.63
			Corylus avellana	343			Corylus avellana	164	53	12.5	14.29
			Fragaria vesca	176			Fragaria vesca	13	43	0	14.29
			Linum usitassimum	256			Linum usitassimum	27	48	28.57	20
SKK11	B029	23678	Bos taurus		Bovidae	324	Bos taurus
			Canis lupus	327	Cervidae	80	Canis lupus	118	64	0	0
			Capra hirucs		Carnivora	29	Capra hirucs
			Capreolus capreolus	7510	Fagales	78	Capreolus capreolus	726	56	11.81	15.08
			Cervus				Cervus
			Equus cabalus				Equus cabalus
			Homo sapiens (hg19)	4565			Homo sapiens (hg19)	3715	69	0.48	0.13
			Panthera pardus	266			Panthera pardus	86	68	11.76	6.67
			Rhinolophus sinicus	4928			Rhinolophus sinicus	3506	60	30.14	24.85
			Salmo salar	272			Salmo salar	12	51	0	20
			Sus scrofa				Sus scrofa
			Ursus maritimus	363			Ursus maritimus	102	56	30.77	5.26
			Castanea mollissima	1028			Castanea mollissima	293	63	16.18	4.29
			Corylus avellana	1041			Corylus avellana	572	58	4.46	3.03
			Fragaria vesca				Fragaria vesca
			Linum usitassimum				Linum usitassimum
SKK12	B030	14885	Bos taurus		Bovidae	185	Bos taurus
			Canis lupus	248	Cervidae	41	Canis lupus	99	64	5	0
			Capra hirucs		Carnivora	30	Capra hirucs
			Capreolus capreolus	5085			Capreolus capreolus	389	53	13.56	8.87
			Cervus				Cervus
			Equus cabalus				Equus cabalus
			Homo sapiens (hg19)	4239			Homo sapiens (hg19)	3463	69	0.27	0.14
			Panthera pardus	187			Panthera pardus	39	68	0	0
			Rhinolophus sinicus	448			Rhinolophus sinicus	217	58	34.21	14.27
			Salmo salar	264			Salmo salar	13	48	25	0
			Sus scrofa				Sus scrofa
			Ursus maritimus	282			Ursus maritimus	126	47	29.03	51.85
			Castanea mollissima	495			Castanea mollissima	92	57	12.5	16.13
			Corylus avellana	241			Corylus avellana	103	53	21.05	14.29
			Fragaria vesca				Fragaria vesca
			Linum usitassimum				Linum usitassimum
	Blank	39217	Bos taurus		Cervidae	31	Bos taurus
			Canis lupus	2382	Carnivora	182	Canis lupus	446	48	0	0
			Capra hirucs		Fagales	70	Capra hirucs
			Capreolus capreolus	26923			Capreolus capreolus	35	48	0	0
			Cervus elaphus				Cervus elaphus
			Equus cabalus	539			Equus cabalus	24	48	0	0
			Homo sapiens (hg19)				Homo sapiens (hg19)
			Panthera pardus	3428			Panthera pardus	546	47	0	0
			Rhinolophus sinicus				Rhinolophus sinicus
			Salmo salar				Salmo salar
			Sus scrofa	695			Sus scrofa	107	45	0	0
			Ursus maritimus				Ursus maritimus
			Castanea mollissima				Castanea mollissima
			Corylus avellana				Corylus avellana
			Fragaria vesca				Fragaria vesca
			Linum usitassimum				Linum usitassimum

## Sheet: SI Table 4 Genome Versions
Supplementary Table 4: Used versions of the genomes analysed*
Genome	Version
Bos taurus	GCF_002263795.1_Bos_ARS-UCD1.2
Canis lupus familiaris	GCF_000002285.3_CanFam3.1
Capra hirucs	GCF_001704415.1_Capra_ARS1
Capreolus capreolus	GCA_000751575.1_Capreolus_kmer631
Cervus	CerEl1_0
Equus cabalus	GCF_002863925.1_EquCab3.0
Homo sapiens	GRCh37/hg19
Panthera pardus	GCF_001857705.1_PanPar1.0
Rhinolophus sinicus	GCF_001888835.1_Rhino_ASM188883v1
Salmo salar	GCF_000233375.1_Salmo_ICSASG_v2
Sus scrofa	GCF_000003025.6_Sscrofa11.1
Ursus maritimus	GCF_000687225.1_UrsMar_1.0
Castanea mollissima	Cmollissima_v1.1
Corylus avellana	C.avellana_Jefferson
Fragaria vesca	GCF_000184155.1_FraVesHawaii_1.0
Linum usitassimum	Linum_usitatissimum_Flax_v0.9
*Note that the given genomes were used as representative genomes for genera and that we did not identify down to species level
